# Supplementary material for: Genetic relatedness of multidrug resistant Escherichia coli isolated from humans, chickens and poultry environments
Source: Antimicrob Resist Infect Control. 2021 Mar 23;10:58. doi: 10.1186/s13756-021-00930-x (PMC7988975; doi:10.1186/s13756-021-00930-x)
Supplement: Supplementary file 1 — Additional file1: Supplementary Data. [file 13756_2021_930_MOESM1_ESM.xlsx]

## Sheet: Metadata_All
s/n	Sample_Name	Accession Number	Genus	species	Year	Month	Day	Location	Isolation_Source	Latitude	Longitude	MLST Typing
1	MA_001	SAMN12525615	Escherichia	coli	2018	12	3	Market	Poultry Fecal	9.02643	7.4907	ST 7507
2	MA_003	SAMN12523707	Escherichia	coli	2018	12	3	Market	Poultry Litter	9.02643	7.4907	ST 9986
3	MA_008	SAMN12525313	Escherichia	coli	2018	12	3	Market	Poultry Fecal	9.02643	7.4907	ST 6607
4	MA_009	SAMN12523704	Escherichia	coli	2018	12	3	Market	Poultry Fecal	9.02359	7.49111	ST 155
5	MA_010	SAMN12526215	Escherichia	coli	2018	12	3	Market	Poultry Fecal	9.02643	7.4907	ST 616
6	MA_011	SAMN12526117	Escherichia	coli	2018	12	3	Market	Poultry Litter	9.02356	7.49118	ST 48
7	MA_012	SAMN12525449	Escherichia	coli	2018	12	3	Market	Poultry Fecal	9.02351	7.49113	ST 101
8	MA_013	SAMN12523706	Escherichia	coli	2018	12	3	Market	Poultry Fecal	9.02646	7.49062	ST 1196
9	MA_014	SAMN12525554	Escherichia	coli	2018	12	3	Market	Poultry Fecal	9.02344	7.49096	ST 9989
10	MA_015	SAMN12525447	Escherichia	coli	2018	12	3	Market	Poultry Fecal	9.02661	7.49088	ST 657
11	MA_019	SAMN12525315	Escherichia	coli	2018	12	4	Market	Poultry Fecal	9.00672	7.45564	ST 155
12	MA_020	SAMN12523775	Escherichia	coli	2018	12	4	Market	Poultry Litter	9.00672	7.45564	ST 297
13	MA_021	SAMN12525311	Escherichia	coli	2018	12	4	Market	Poultry Litter	9.00684	7.45561	ST 345
14	MA_022	SAMD00200529	Escherichia	coli	2018	12	4	Market	Human Stool	9.02356	7.49118	ST 215
15	MA_024	SAMN13340362	Escherichia	coli	2018	12	4	Market	Poultry Litter	9.00683	7.45564	ST 1638
16	MA_028	SAMN12525303	Escherichia	coli	2018	12	4	Market	Human Stool	9.02661	7.49088	ST 191
17	MA_029	SAMN12525617	Escherichia	coli	2018	12	4	Market	Human Stool	9.02344	7.49096	ST 2690
18	MA_032	SAMN12523709	Escherichia	coli	2018	12	4	Market	Poultry Fecal	9.00683	7.45554	ST 9987
19	MA_035	SAMN12525634	Escherichia	coli	2018	12	4	Market	Human Stool	9.02649	7.49076	ST 9990
20	MA_038	SAMN12734226	Escherichia	coli	2018	12	4	Market	Human Stool	9.02359	7.49111	ST 543
21	MA_040	SAMN12734227	Escherichia	coli	2018	12	5	Market	Human Stool	9.00684	7.45561	ST 218
22	MA_045	SAMN12727836	Escherichia	coli	2018	12	5	Market	Human Stool	9.00672	7.45564	ST 127
23	MA_049	SAMN12727826	Escherichia	coli	2018	12	3	Market	Poultry Water	9.02661	7.49088	ST 10
24	MA_051	SAMN12727835	Escherichia	coli	2018	12	4	Market	Poultry Water	9.00684	7.45567	ST 1304
25	MA_055	SAMN12731200	Escherichia	coli	2019	1	3	Market	Poultry Fecal	9.06732	7.46695	ST 155
26	MA_067	SAMN12727837	Escherichia	coli	2019	1	4	Market	Human Stool	9.06715	7.46716	ST 215
27	MA_069	SAMN12727833	Escherichia	coli	2019	1	4	Market	Human Stool	9.06413	7.44518	ST 155
28	MA_072	SAMN12727830	Escherichia	coli	2019	1	4	Market	Poultry Liver	9.06409	7.44517	ST 155
29	MA_077	SAMN12727831	Escherichia	coli	2019	1	4	Market	Human Stool	9.06705	7.46717	ST 4663
30	MA_078	SAMN12734215	Escherichia	coli	2019	1	4	Market	Human Stool	9.06409	7.44517	ST 216
31	MA_079	SAMN12783992	Escherichia	coli	2019	1	4	Market	Human Stool	9.0641	7.4452	ST 216
32	MA_081	SAMN12783974	Escherichia	coli	2019	1	11	Market	Poultry Litter	9.02468	7.56778	ST 155
33	MA_088	SAMN12784251	Escherichia	coli	2019	1	12	Market	Human Stool	9.02468	7.56778	ST 398
34	MA_091	SAMN13262750	Escherichia	coli	2019	1	12	Market	Human Stool	9.02468	7.56778	ST 6852
35	MA_105	SAMN12784253	Escherichia	coli	2019	1	21	Farm	Human Stool	8.98997	7.57397	ST 10
36	MA_120	SAMN12784263	Escherichia	coli	2019	1	21	Farm	Poultry Litter	8.98997	7.57397	ST 1485
37	MA_121	SAMN12822672	Escherichia	coli	2019	1	21	Farm	Poultry Fecal	8.98997	7.57397	ST 88
38	MA_124	SAMN12822715	Escherichia	coli	2019	1	22	Farm	Human Stool	9.00491	7.57537	ST 685
39	MA_125	SAMN12822696	Escherichia	coli	2019	1	22	Farm	Human Stool	9.00491	7.57531	ST 48
40	MA_126	SAMN12822788	Escherichia	coli	2019	1	22	Farm	Human Stool	9.00488	7.5754	ST 8760
41	MA_127	SAMN12822626	Escherichia	coli	2019	1	22	Farm	Human Stool	9.00486	7.57547	ST 398
42	MA_128	SAMN12822786	Escherichia	coli	2019	1	22	Farm	Human Stool	9.00493	7.57537	ST 165
43	MA_129	SAMN12822787	Escherichia	coli	2019	1	22	Farm	human Stool	9.00478	7.5754	ST 6852
44	MA_136	SAMN13262751	Escherichia	coli	2019	2	3	Market	Human Stool	8.9996	7.4742	ST 683
45	MA_138	SAMN13262776	Escherichia	coli	2019	2	4	Market	Human Stool	8.84829	7.59688	ST 1286
46	MA_140	SAMN13262747	Escherichia	coli	2019	2	4	Market	Poultry Fecal	8.84829	7.59688	ST 744
47	MA_143	SAMN13262774	Escherichia	coli	2019	2	4	Farm	Human Stool	8.8454	7.59512	ST 165
48	MA_146	SAMN13262775	Escherichia	coli	2019	2	4	Farm	Poultry Fecal	8.8454	7.59512	ST 1148
49	MA_158	SAMN13086723	Escherichia	coli	2019	2	4	Farm	Poultry Litter	8.89888	7.61745	ST 48
50	MA_159	SAMN13086568	Escherichia	coli	2019	2	4	Farm	Human Stool	8.83335	7.60126	ST 1486
51	MA_162	SAMN13086570	Escherichia	coli	2019	2	4	Farm	Poultry Fecal	8.83335	7.60126	ST 117
52	MA_163	SAMN13086799	Escherichia	coli	2019	2	4	Farm	Poultry Litter	8.83335	7.60126	ST 48
53	MA_167	SAMN13086798	Escherichia	coli	2019	2	4	Farm	Poultry Fecal	8.83335	7.60126	ST 2473
54	MA_168	SAMN13087131	Escherichia	coli	2019	2	4	Farm	Poultry Fecal	8.83335	7.60126	ST 155
55	MA_172	SAMN13087151	Escherichia	coli	2019	2	4	Farm	Human Stool	8.84785	7.59655	ST 7585
56	MA_174	SAMN13086761	Escherichia	coli	2019	2	4	Farm	Poultry Fecal	8.84785	7.59655	ST 48
57	MA_175	SAMN13086760	Escherichia	coli	2019	2	4	Farm	Poultry Litter	8.84785	7.59655	ST 175
58	MA_179	SAMN13086759	Escherichia	coli	2019	2	4	Farm	Poultry Fecal	8.84785	7.59655	ST 2705
59	MA_182	SAMN13087190	Escherichia	coli	2019	2	4	Farm	Poultry Litter	8.84785	7.59655	ST 1431
60	MA_183	SAMN13087210	Escherichia	coli	2019	2	4	Farm	Human Stool	8.83223	7.59509	ST 6616
61	MA_197	SAMN13087211	Escherichia	coli	2019	2	4	Farm	Poultry Fecal	8.84519	7.58343	ST 6395
62	MA_207	SAMN13087344	Escherichia	coli	2019	2	4	Farm	Poultry Litter	8.87827	7.59538	ST 10
63	MA_218	SAMN13087358	Escherichia	coli	2019	2	4	Farm	Poultry Litter	8.87974	7.59462	ST 1642
64	MA_232	SAMN13087357	Escherichia	coli	2019	2	18	Farm	Human Stool	8.8963	7.179	ST 5474
65	MA_233	SAMN13087315	Escherichia	coli	2019	2	18	Farm	Poultry Litter	8.8963	7.179	ST 5584
66	MA_234	SAMN13087312	Escherichia	coli	2019	2	18	Farm	Poultry Fecal	8.8963	7.179	ST 162
67	MA_236	SAMN13087356	Escherichia	coli	2019	2	18	Farm	Human Stool	8.89632	7.17908	ST 1196
68	MA237	SAMN13049243	Escherichia	coli	2019	2	18	Farm	Human Stool	8.89642	7.17895	ST 1136
69	MA238	SAMN13049249	Escherichia	coli	2019	2	18	Farm	Poultry Fecal	8.89642	7.17895	ST 2179
70	MA241	SAMN13049248	Escherichia	coli	2019	2	18	Farm	Human Stool	8.89569	7.1789	ST 218
71	MA244	SAMN13049254	Escherichia	coli	2019	2	18	Farm	Poultry Litter	8.89569	7.1789	ST 1141
72	MA245	SAMN13049246	Escherichia	coli	2019	2	18	Market	Poultry liver	8.88159	7.21945	Potential New type
73	MA_246	SAMN13245798	Escherichia	coli	2019	2	18	Market	Poultry Fecal	8.88159	7.21945	ST 1286
74	MA_249	SAMN13245764	Escherichia	coli	2019	2	18	Market	Poultry Litter	8.8816	7.21945	ST 48
75	MA_251	SAMD00200530	Escherichia	coli	2019	2	18	Farm	Human Stool	8.89989	7.183	Potential New type
76	MA_252	SAMN13245805	Escherichia	coli	2019	2	18	Farm	Poultry Litter	8.89989	7.183	Potential New type
77	MA_253	SAMN13245807	Escherichia	coli	2019	2	18	Farm	Poultry Litter	8.89989	7.183	ST 6448
78	MA_257	SAMN13245773	Escherichia	coli	2019	2	20	Market	Human Stool	8.88159	7.21945	ST 226
79	MA_258	SAMN13245776	Escherichia	coli	2019	2	20	Market	Human Stool	8.8816	7.21945	Potential New type
80	MA_259	SAMN13245808	Escherichia	coli	2019	2	20	Market	Human Stool	8.88157	7.21939	ST 4598
81	MA_261	SAMN13245772	Escherichia	coli	2019	2	20	Market	Human Stool	8.88164	7.21933	ST 10
82	MA_263	SAMN13245801	Escherichia	coli	2019	2	20	Farm	Poultry Fecal	8.892	7.19624	non conclusive
83	MA_281	SAMN13245783	Escherichia	coli	2019	2	20	Farm	Poultry Fecal	8.9091	7.14647	Potential New type
84	MA_282	SAMN13245810	Escherichia	coli	2019	2	20	Farm	Poultry Litter	8.9091	7.14647	ST 117
85	MA_286	SAMN13245802	Escherichia	coli	2019	2	20	Farm	Human Stool	8.85099	7.23216	ST 218
86	MA_287	SAMN13245811	Escherichia	coli	2019	2	20	Farm	Poultry Fecal	8.85099	7.23216	ST 1638
87	MA_288	SAMN13245803	Escherichia	coli	2019	2	20	Farm	Poultry Litter	8.85099	7.23216	ST 48
88	MA_289	SAMN13245785	Escherichia	coli	2019	2	20	Farm	Poultry Litter	8.85099	7.23216	ST 4663
89	MA_293	SAMN13245793	Escherichia	coli	2019	2	20	Farm	Poultry Litter	8.85111	7.23289	ST 1638
90	MA_294	SAMN13245775	Escherichia	coli	2019	2	20	Farm	Poultry Fecal	8.85111	7.23289	ST 101
91	MA_298	SAMN13245765	Escherichia	coli	2019	2	20	Farm	Poultry Litter	8.9101	7.15031	ST 58
92	MA_305	SAMN13245806	Escherichia	coli	2019	2	20	Farm	Poultry Fecal	8.91021	7.1498	ST 206
93	MA_312	SAMN13245771	Escherichia	coli	2019	2	20	Farm	Poultry Fecal	8.87147	7.26285	ST 48
94	MA_314	SAMN13245768	Escherichia	coli	2019	2	26	Farm	Human Stool	8.85338	7.28653	ST 2325
95	MA_330	SAMN13245795	Escherichia	coli	2019	2	26	Farm	Poultry Fecal	8.8734	7.25657	Potential New type
96	MA_331	SAMN13245797	Escherichia	coli	2019	2	26	Farm	Poultry Fecal	8.8734	7.25657	ST 156
97	MA_347	SAMN13262764	Escherichia	coli	2019	2	28	Farm	Human Stool	8.8353	7.31336	ST 226
98	MA_366	SAMN13262772	Escherichia	coli	2019	3	5	Farm	Poultry Litter	8.84249	7.26085	ST 398
99	MA_367	SAMN13262768	Escherichia	coli	2019	3	5	Farm	Poultry Litter	8.84249	7.26085	ST 10
100	MA_369	SAMN13262730	Escherichia	coli	2019	3	5	Farm	Human Stool	8.89955	7.18496	ST 10
101	MA_370	SAMN13262745	Escherichia	coli	2019	3	5	Farm	Poultry Fecal	8.89955	7.18496	ST 46
102	MA_379	SAMN13262728	Escherichia	coli	2019	3	5	Farm	Human Stool	8.89262	7.13442	ST 540
103	MA_384	SAMN13262691	Escherichia	coli	2019	3	7	Farm	Human Stool	8.8932	7.1484	Potential New type
104	MA_390	SAMN13262667	Escherichia	coli	2019	3	7	Farm	Human Stool	8.89259	7.14594	ST 155
105	MA_391	SAMN13262694	Escherichia	coli	2019	3	7	Farm	Human Stool	8.89258	7.14598	Potential New type
106	MA_392	SAMN13262684	Escherichia	coli	2019	3	7	Farm	Poultry Fecal	8.89258	7.14598	Potential New type
107	MA_415	SAMN13262758	Escherichia	coli	2019	3	7	Farm	Human Stool	8.85605	7.27401	ST 226
108	MA_420	SAMN13262742	Escherichia	coli	2019	3	14	Farm	Human Stool	9.13862	7.4745	ST 206
109	MA_421	SAMN13262737	Escherichia	coli	2019	3	14	Farm	Human Stool	9.1386	7.47448	ST 1638
110	MA_422	SAMN13262669	Escherichia	coli	2019	3	14	Farm	Poultry Fecal	9.1386	7.47448	ST 191

## Sheet: AMR genes for 110 isolates
sample_name	ST type	qnrS1	qnrS2	qnrS13	qnrB1	qnrB19	mdfA	ereA	mphA	mefB	sul1	sul2	sul3	blaTEM	blaOXA	blaCTX	tetA	tetB	tetM	aadA1	aadA2	aadA2b	aadA5	aph(3)-Ib	aph(3)-Ia	aph(6)-Id	aac(3)IIa	aac(3)IId	armA	dfrA1	dfrA12	dfrA14	dfrA17	ARR	mcr	floR	catA1	cmlA1	catA2	catB3	Location	Isolation Source	Category	MDR	Phylogroup
MA-001	ST 7507	No	No	No	No	No	Yes	No	No	No	No	No	No	No	No	No	No	No	No	No	No	No	No	No	No	No	No	No	No	No	No	No	No	No	No	No	No	No	No	No	Market	Poultry Fecal	Chicken	Yes	A
MA-003	ST 9986	No	No	No	No	No	Yes	No	No	No	No	Yes	No	Yes	No	No	Yes	No	No	No	No	No	No	Yes	No	Yes	No	No	No	No	No	Yes	No	No	No	No	No	No	No	No	Market	Poultry Litter	Environment	Yes	A
MA-008	ST 6607	No	No	No	No	No	Yes	No	Yes	No	No	Yes	No	Yes	No	No	Yes	No	No	No	No	No	No	Yes	No	Yes	No	No	No	No	No	Yes	No	No	No	No	No	No	No	No	Market	Poultry Fecal	Chicken	Yes	E
MA-009	ST 155	Yes	No	No	No	No	Yes	No	No	No	No	Yes	No	Yes	No	No	Yes	No	No	No	No	No	No	Yes	No	Yes	No	No	No	No	No	Yes	No	No	No	No	No	No	No	No	Market	Poultry Fecal	Chicken	Yes	B1
MA-010	ST 616	Yes	No	No	No	No	Yes	No	Yes	No	No	Yes	No	Yes	No	No	Yes	No	No	Yes	No	No	No	Yes	No	Yes	No	No	No	Yes	No	Yes	No	No	No	No	No	No	No	No	Market	Poultry Fecal	Chicken	Yes	B1
MA-011	ST 48	Yes	No	No	No	No	Yes	No	No	No	No	No	No	Yes	No	No	No	No	No	No	No	No	No	No	No	No	No	No	No	No	No	No	No	No	No	No	No	No	No	No	Market	Poultry Litter	Environment	Yes	A
MA-012	ST 101	Yes	No	No	No	No	Yes	No	No	No	No	No	No	No	No	No	Yes	No	No	No	No	No	No	No	Yes	No	No	Yes	No	No	No	No	No	No	No	No	No	No	Yes	No	Market	Poultry Fecal	Chicken	Yes	B1
MA-013	ST 1196	Yes	No	No	No	No	Yes	No	No	No	No	No	No	Yes	No	No	Yes	No	No	No	No	No	Yes	No	No	No	No	Yes	No	No	No	No	Yes	No	No	No	No	No	No	No	Market	Poultry Fecal	Chicken	Yes	B1
MA-014	ST 9989	No	No	Yes	No	No	Yes	No	Yes	No	No	Yes	No	Yes	No	No	Yes	No	No	No	No	No	No	Yes	No	Yes	Yes	No	No	No	No	Yes	No	No	No	No	No	No	Yes	No	Market	Poultry Fecal	Chicken	Yes	A
MA-015	ST 657	No	No	No	No	No	Yes	No	No	No	No	No	No	No	No	No	No	No	No	No	No	No	No	No	No	No	No	No	No	No	No	No	No	No	No	No	No	No	No	No	Market	Poultry Fecal	Chicken	No	G
MA-019	ST 155	Yes	No	No	No	Yes	Yes	No	No	No	No	Yes	No	Yes	No	No	Yes	No	No	No	No	No	No	Yes	No	Yes	No	No	No	No	No	Yes	No	No	No	No	No	No	No	No	Market	Poultry Fecal	Chicken	Yes	B1
MA-020	ST 297	Yes	No	No	No	No	Yes	No	Yes	No	No	Yes	No	No	No	No	Yes	No	No	No	No	No	No	Yes	No	Yes	No	No	No	No	No	No	No	No	No	No	No	No	No	No	Market	Poultry Litter	Environment	Yes	B1
MA-021	ST 345	Yes	No	No	No	No	Yes	No	No	No	Yes	Yes	No	Yes	No	No	Yes	No	No	No	Yes	No	No	Yes	No	Yes	Yes	No	No	No	Yes	No	No	No	No	No	No	No	No	No	Market	Poultry Litter	Environment	Yes	B1
MA-022	ST 215	no	No	No	No	No	Yes	No	No	No	No	No	No	No	No	No	No	No	No	No	No	No	No	No	No	No	No	No	No	No	No	No	No	No	No	No	No	No	No	No	Market	Human Stool	Human	No	A
MA-024	ST 1638	no	No	No	No	No	Yes	No	No	No	No	Yes	No	No	No	No	Yes	No	No	Yes	No	No	No	Yes	No	Yes	No	No	No	Yes	No	No	No	No	No	No	No	No	No	No	Market	Poultry Litter	Environment	Yes	A
MA-028	ST 191	no	No	No	No	No	Yes	No	No	No	No	No	No	No	No	No	No	No	No	No	No	No	No	No	No	No	No	Yes	No	No	No	Yes	No	No	No	No	No	No	No	No	Market	Human Stool	Human	No	A
MA-029	ST 2690	Yes	No	No	No	No	Yes	No	No	No	No	Yes	No	No	No	No	Yes	No	No	No	No	No	No	No	No	No	No	No	No	No	No	Yes	No	No	No	No	No	No	No	No	Market	Human Stool	Human	No	A
MA-032	ST 9987	No	No	No	No	No	Yes	No	No	No	No	No	No	Yes	No	No	Yes	No	No	No	No	No	No	No	No	No	No	No	No	No	No	No	No	No	No	No	No	No	No	No	Market	Poultry Fecal	Chicken	Yes	B1
MA-035	ST 9990	No	No	No	No	No	Yes	No	No	No	No	No	No	No	No	No	No	No	No	No	No	No	No	No	No	No	No	No	No	No	No	No	No	No	No	No	No	No	No	No	Market	Human Stool	Human	No	A
MA-038	ST 543	No	No	No	No	No	Yes	No	No	No	No	Yes	No	No	No	No	Yes	No	No	No	No	No	No	Yes	No	Yes	No	No	No	Yes	No	No	No	No	No	No	No	No	No	No	Market	Human Stool	Human	Yes	E
MA-040	ST 218	No	No	No	No	No	Yes	No	No	No	No	No	Yes	No	No	No	No	No	No	Yes	No	Yes	No	No	No	No	No	Yes	No	No	No	No	No	No	No	No	No	Yes	No	No	Market	Human Stool	Human	Yes	A
MA-045	ST 127	No	No	No	No	No	Yes	No	No	No	No	Yes	No	Yes	No	No	Yes	No	No	Yes	No	No	No	Yes	Yes	Yes	No	No	No	Yes	No	No	No	No	No	No	Yes	No	No	No	Market	Human Stool	Human	Yes	B2
MA-049	ST 10	Yes	No	No	No	Yes	Yes	No	No	No	No	Yes	No	Yes	No	No	Yes	No	No	No	No	No	No	Yes	Yes	Yes	No	Yes	No	No	No	Yes	No	No	Yes	Yes	No	No	No	No	Market	Poultry Water	Environment	Yes	A
MA-051	ST 1304	Yes	No	No	No	No	Yes	No	No	No	No	No	No	No	No	No	No	No	No	No	No	No	No	Yes	No	Yes	No	No	No	No	No	Yes	No	No	No	No	No	No	No	No	Market	Poultry Water	Environment	Yes	B1
MA-055	ST 155	Yes	No	No	No	No	Yes	No	No	No	No	No	No	No	No	No	No	No	No	No	No	No	No	Yes	Yes	Yes	No	No	No	No	No	Yes	No	No	No	No	No	No	No	No	Market	Poultry Fecal	Chicken	Yes	B1
MA-067	ST 215	Yes	No	No	No	No	No	No	No	No	No	No	No	Yes	No	No	No	No	No	No	No	No	No	No	No	No	No	No	No	No	No	No	No	No	No	No	No	No	No	No	Market	Human Stool	Human	No	A
MA-069	ST 155	No	No	No	No	No	Yes	No	No	No	No	No	No	Yes	No	No	No	No	No	No	No	No	No	Yes	No	Yes	No	No	No	No	No	Yes	No	No	No	No	No	No	No	No	Market	Human Stool	Human	Yes	B1
MA-072	ST 155	Yes	No	No	No	No	Yes	No	No	No	No	Yes	No	Yes	No	No	Yes	No	No	No	No	No	No	Yes	Yes	Yes	No	Yes	No	No	No	Yes	No	No	No	Yes	No	No	No	No	Market	Poultry Liver	Chicken	Yes	B1
MA-077	ST 4663	No	No	No	No	No	Yes	No	No	No	No	Yes	No	Yes	No	No	Yes	No	No	No	No	No	No	Yes	No	Yes	No	No	No	No	No	Yes	No	No	No	No	No	No	No	No	Market	Human Stool	Human	Yes	B1
MA-078	ST 216	Yes	No	No	No	No	Yes	No	No	No	No	Yes	No	Yes	No	No	No	Yes	No	No	No	No	No	Yes	No	Yes	No	No	No	No	No	No	No	No	No	No	No	No	No	No	Market	Human Stool	Human	Yes	A
MA-079	ST 216	No	No	No	No	Yes	Yes	No	No	No	No	No	No	No	No	No	No	No	No	No	No	No	No	No	No	No	No	No	No	No	No	No	No	No	No	No	No	No	No	No	Market	Human Stool	Human	No	A
MA-081	ST 155	Yes	No	No	No	No	Yes	No	No	No	No	Yes	No	Yes	No	No	Yes	No	No	No	No	No	No	Yes	No	Yes	Yes	No	No	No	No	No	No	No	No	No	No	No	No	No	Market	Poultry Litter	Environment	Yes	B1
MA-088	ST 398	No	No	No	No	Yes	Yes	No	No	No	No	No	No	No	No	No	No	No	No	No	No	No	No	No	No	No	No	No	No	No	No	No	No	No	No	No	No	No	No	No	Market	Human Stool	Human	Yes	A
MA-091	ST 6852	Yes	No	No	No	No	Yes	No	No	No	No	Yes	No	Yes	No	No	Yes	No	No	No	No	No	No	Yes	No	Yes	No	No	No	No	No	Yes	No	No	No	No	No	No	No	No	Market	Human Stool	Human	Yes	A
MA-105	ST 10	No	No	No	No	No	Yes	No	No	No	Yes	Yes	No	No	Yes	No	No	No	No	No	No	No	No	Yes	No	Yes	No	No	No	No	No	No	No	No	No	No	Yes	No	No	No	Farm	Human Stool	Human	Yes	A
MA-120	ST 1485	No	No	No	No	No	Yes	No	No	No	No	Yes	No	Yes	No	No	No	No	No	No	No	No	No	Yes	No	Yes	No	No	No	No	No	Yes	No	No	No	No	No	No	No	No	Farm	Poultry Litter	Environment	Yes	F
MA-121	ST 88	No	No	No	No	No	Yes	No	No	No	No	Yes	No	No	No	No	No	No	No	No	No	No	No	Yes	Yes	Yes	No	No	No	No	No	No	No	No	No	No	No	No	No	No	Farm	Poultry Fecal	Chicken	Yes	C
MA-124	ST 685	Yes	No	No	No	No	Yes	No	No	No	No	Yes	No	Yes	No	No	Yes	No	No	No	No	No	No	No	No	No	No	No	No	No	No	Yes	No	No	No	No	No	No	No	No	Farm	Human Stool	Human	Yes	A
MA-125	ST 48	Yes	No	No	No	Yes	Yes	No	No	No	No	Yes	No	Yes	No	No	Yes	No	No	No	No	No	No	Yes	No	Yes	Yes	No	No	No	No	Yes	No	No	No	No	No	No	No	No	Farm	Human Stool	Human	Yes	A
MA-126	ST 8760	No	No	No	No	No	Yes	No	No	No	No	Yes	No	No	No	No	Yes	No	No	No	No	No	No	Yes	No	Yes	No	No	No	No	No	Yes	No	No	No	No	No	No	No	No	Farm	Human Stool	Human	Yes	A
MA-127	ST 398	No	No	No	No	No	Yes	No	No	No	No	Yes	No	Yes	No	No	Yes	No	No	No	No	No	No	Yes	No	Yes	No	No	No	No	No	Yes	No	No	No	No	No	No	No	No	Farm	Human Stool	Human	Yes	A
MA-128	ST 165	No	No	No	No	No	Yes	No	No	No	No	No	No	No	No	No	No	No	No	No	No	No	No	No	No	No	No	No	No	No	No	No	No	No	No	No	No	No	No	No	Farm	Human Stool	Human	Yes	A
MA_129	ST 6852	No	No	No	No	No	Yes	No	No	No	No	No	No	No	No	No	No	No	No	No	No	No	No	No	No	No	No	No	No	No	No	No	No	No	No	No	No	No	No	No	Farm	Human Stool	Human	No	A
MA-136	ST 683	Yes	No	No	No	No	Yes	No	No	No	No	Yes	No	Yes	No	No	Yes	No	No	No	No	No	No	Yes	No	Yes	No	No	No	No	No	Yes	No	No	No	No	No	No	No	No	Market	Human Stool	Human	Yes	B1
MA-138	ST 1286	No	No	No	No	No	Yes	Yes	No	No	Yes	Yes	No	Yes	No	No	Yes	No	No	Yes	No	No	No	Yes	No	Yes	No	No	No	Yes	No	No	No	No	No	No	No	No	No	No	Market	Human Stool	Human	Yes	A
MA-140	ST 744	No	No	No	No	No	Yes	No	Yes	No	Yes	Yes	No	Yes	No	No	No	Yes	No	No	No	No	Yes	Yes	No	Yes	No	Yes	No	No	No	No	Yes	No	No	No	Yes	No	No	No	Market	Poultry Fecal	Chicken	Yes	A
MA-143	ST 165	No	No	No	No	No	Yes	No	No	No	No	No	Yes	No	No	No	Yes	No	No	Yes	No	Yes	No	Yes	No	Yes	No	No	No	No	No	No	No	No	No	No	No	Yes	No	No	Farm	Human Stool	Human	Yes	A
MA-146	ST 1148	Yes	No	No	No	No	Yes	No	No	No	No	Yes	No	Yes	No	No	Yes	No	No	No	Yes	No	No	Yes	Yes	No	No	Yes	No	No	No	No	No	No	No	Yes	No	No	Yes	No	Farm	Poultry Fecal	Chicken	Yes	B1
MA-158	ST 48	Yes	No	No	No	No	Yes	No	Yes	No	No	Yes	No	Yes	No	No	Yes	No	No	No	No	No	No	Yes	No	Yes	No	Yes	No	No	No	Yes	No	No	No	No	No	No	No	No	Farm	Poultry Litter	Environment	Yes	A
MA-159	ST 1486	Yes	No	No	No	No	Yes	No	No	No	No	Yes	No	Yes	No	No	Yes	No	No	No	No	No	No	Yes	No	Yes	No	No	No	No	No	No	No	No	No	No	No	No	No	No	Farm	Human Stool	Human	Yes	A
MA-162	ST 117	Yes	No	No	No	No	Yes	No	No	No	No	No	No	Yes	No	No	Yes	No	No	No	No	No	No	No	No	No	No	Yes	No	No	No	No	No	No	No	No	No	No	No	No	Farm	Poultry Fecal	Chicken	Yes	G
MA-163	ST 48	Yes	No	No	No	No	Yes	No	Yes	No	No	Yes	No	Yes	No	No	Yes	No	No	No	No	No	No	Yes	No	Yes	No	Yes	No	No	No	Yes	No	No	No	No	No	No	No	No	Farm	Poultry Litter	Environment	Yes	A
MA-167	ST 2473	No	No	No	No	No	Yes	No	No	No	No	No	No	No	No	No	No	No	No	No	No	No	No	No	No	No	No	No	No	No	No	No	No	No	No	No	No	No	No	No	Farm	Poultry Fecal	Chicken	Yes	B1
MA-168	ST 155	Yes	No	No	No	No	Yes	No	No	No	No	Yes	No	Yes	No	No	Yes	No	No	No	No	No	No	Yes	No	Yes	No	No	No	No	No	Yes	No	No	No	Yes	No	No	No	No	Farm	Poultry Fecal	Chicken	Yes	B1
MA-172	ST 7585	Yes	No	No	No	No	No	No	No	No	No	Yes	No	Yes	No	No	Yes	No	No	No	No	No	No	Yes	No	Yes	No	No	No	No	No	Yes	No	No	No	No	No	No	No	No	Farm	Human Stool	Human	Yes	A
MA-174	ST 48	No	No	Yes	No	Yes	Yes	No	Yes	No	No	Yes	No	Yes	No	No	Yes	No	No	No	No	No	No	Yes	Yes	Yes	No	No	No	No	No	Yes	No	No	No	No	No	No	No	No	Farm	Poultry Fecal	Chicken	Yes	A
MA-175	ST 175	No	No	No	No	Yes	Yes	No	Yes	No	No	Yes	No	Yes	No	No	Yes	No	No	No	No	No	No	Yes	Yes	Yes	No	No	No	No	No	Yes	No	No	No	No	No	No	No	No	Farm	Poultry Litter	Environment	Yes	A
MA-179	ST 2705	Yes	No	No	No	Yes	Yes	No	Yes	No	No	Yes	No	Yes	No	No	Yes	No	No	No	No	No	No	Yes	Yes	Yes	Yes	No	No	No	No	Yes	No	No	No	Yes	No	No	No	No	Farm	Poultry Fecal	Chicken	Yes	A
MA-182	ST 1431	No	No	No	No	No	Yes	No	No	No	No	Yes	No	Yes	No	No	Yes	No	No	No	No	No	Yes	Yes	No	Yes	No	Yes	No	No	No	No	Yes	No	No	No	No	No	No	No	Farm	Poultry Litter	Environment	Yes	B1
MA-183	ST 6616	No	No	No	No	No	Yes	No	Yes	No	No	Yes	No	Yes	No	No	Yes	No	Yes	No	No	No	No	Yes	No	Yes	Yes	No	No	No	No	Yes	No	No	No	No	No	No	No	No	Farm	Human Stool	Human	Yes	A
MA-197	ST 6395	Yes	No	No	No	No	Yes	No	Yes	No	No	Yes	Yes	Yes	No	No	Yes	No	No	No	No	No	No	Yes	Yes	Yes	Yes	No	No	No	No	Yes	No	No	No	No	No	No	No	No	Farm	Poultry Fecal	Chicken	Yes	A
MA-207	ST 10	No	No	Yes	No	No	Yes	No	No	No	No	No	No	Yes	No	No	Yes	No	No	No	No	No	No	No	No	No	No	Yes	No	No	No	No	No	No	No	No	No	No	No	No	Farm	Poultry Litter	Environment	Yes	A
MA-218	ST 1642	Yes	No	No	No	No	Yes	No	No	No	Yes	Yes	No	Yes	No	No	Yes	No	No	Yes	No	No	No	Yes	No	Yes	No	No	No	No	No	No	No	No	No	Yes	No	No	No	No	Farm	Poultry Litter	Environment	Yes	B1
MA-232	ST 5474	No	No	No	No	No	No	No	No	No	No	Yes	No	Yes	No	No	Yes	No	No	No	No	No	No	No	No	No	No	No	No	No	No	Yes	No	No	No	No	No	No	No	No	Farm	Human Stool	Human	Yes	B1
MA-233	ST 5584	Yes	No	No	No	No	Yes	No	No	No	No	Yes	No	No	No	No	Yes	No	No	No	No	No	No	Yes	No	Yes	No	No	No	No	No	No	No	No	No	No	No	No	No	No	Farm	Poultry Litter	Environment	Yes	Clade I
MA-234	ST 162	Yes	No	No	No	No	Yes	No	No	No	No	Yes	No	Yes	No	No	Yes	No	No	No	No	No	No	Yes	No	Yes	No	No	No	No	No	Yes	No	No	No	Yes	No	No	No	No	Farm	Poultry Fecal	Chicken	Yes	B1
MA-236	ST 1196	Yes	No	No	Yes	No	Yes	No	No	No	No	No	Yes	Yes	No	No	Yes	No	No	Yes	Yes	No	No	No	Yes	No	No	Yes	No	No	Yes	No	No	No	No	No	No	Yes	No	No	Farm	Human Stool	Human	Yes	B1
MA-237	ST 1136	No	Yes	No	No	No	Yes	No	No	No	No	No	No	No	No	No	No	No	No	No	No	No	No	No	No	No	No	No	No	No	No	No	No	No	No	No	No	No	No	No	Farm	Human Stool	Human	Yes	B1
MA-238	ST 2179	No	Yes	No	No	No	Yes	No	No	No	No	No	No	Yes	No	Yes	No	No	No	No	No	No	No	No	No	No	No	Yes	No	No	No	No	No	No	No	Yes	No	No	No	No	Farm	Poultry Fecal	Chicken	Yes	B1
MA-241	ST 218	No	No	No	Yes	No	Yes	No	No	No	No	No	No	No	No	No	No	No	No	Yes	No	No	No	No	No	No	No	No	No	No	Yes	Yes	No	No	No	No	No	No	No	No	Farm	Human Stool	Human	Yes	A
MA-244	ST 1141	No	No	No	No	No	Yes	No	No	No	No	Yes	No	No	No	No	Yes	No	No	Yes	No	No	No	Yes	No	Yes	No	No	No	Yes	No	No	No	No	No	No	No	No	No	No	Farm	Poultry Litter	Environment	Yes	A
MA-245	New type	No	Yes	No	No	No	Yes	No	No	No	No	Yes	No	No	Yes	No	Yes	No	No	No	No	No	Yes	No	No	No	No	No	No	No	No	No	Yes	Yes	No	No	No	No	Yes	Yes	Market	Poultry liver	Chicken	Yes	B1
MA-246	ST 1286	No	No	No	No	No	Yes	No	Yes	Yes	Yes	Yes	Yes	Yes	No	No	Yes	No	Yes	Yes	No	Yes	No	Yes	Yes	Yes	Yes	Yes	Yes	No	Yes	Yes	No	Yes	No	Yes	No	Yes	No	No	Market	Poultry Fecal	Chicken	Yes	A
MA-249	ST 48	Yes	No	No	No	Yes	Yes	No	Yes	No	Yes	Yes	No	Yes	No	No	Yes	No	No	No	No	No	Yes	Yes	No	Yes	No	Yes	No	No	No	Yes	Yes	No	No	No	No	No	No	No	Market	Poultry Litter	Environment	Yes	D
MA-251	New type	Yes	No	No	No	Yes	No	No	Yes	Yes	No	Yes	Yes	Yes	No	No	Yes	No	Yes	No	No	Yes	No	Yes	Yes	Yes	No	Yes	No	No	No	No	No	No	No	Yes	No	No	No	No	Farm	Human Stool	Human	Yes	B1
MA-252	New type	Yes	No	No	No	Yes	Yes	No	No	Yes	No	Yes	Yes	Yes	No	No	Yes	No	Yes	No	No	Yes	No	Yes	Yes	Yes	No	Yes	No	Yes	No	No	No	No	No	Yes	No	No	No	No	Farm	Poultry Litter	Environment	Yes	B1
MA-253	ST 6448	Yes	No	No	No	No	Yes	No	No	No	No	Yes	No	Yes	No	No	Yes	No	No	Yes	No	No	Yes	Yes	Yes	Yes	No	Yes	No	No	No	No	Yes	No	No	No	No	No	No	No	Farm	Poultry Litter	Environment	Yes	B1
MA-257	ST 226	No	No	No	No	No	Yes	No	No	No	No	No	No	Yes	No	No	No	Yes	No	No	No	No	No	No	No	No	No	No	No	No	No	No	No	No	No	No	No	No	No	No	Market	Human Stool	Human	Yes	A
MA-258	New type	Yes	No	No	No	No	Yes	No	Yes	No	Yes	Yes	No	Yes	No	Yes	Yes	No	No	No	No	No	No	Yes	No	Yes	No	Yes	No	No	No	Yes	No	No	No	No	No	No	No	No	Market	Human Stool	Human	Yes	D
MA-259	ST 4598	Yes	No	No	No	No	Yes	No	No	No	No	Yes	No	Yes	No	No	No	No	No	No	No	No	No	Yes	No	Yes	No	No	No	No	No	Yes	No	No	No	No	No	No	Yes	No	Market	Human Stool	Human	Yes	A
MA-261	ST 10	No	No	No	No	No	Yes	No	Yes	No	Yes	Yes	No	No	No	Yes	No	Yes	No	No	Yes	No	No	No	No	No	No	No	No	No	No	No	No	No	No	No	Yes	No	No	No	Market	Human Stool	Human	Yes	A
MA-263	unknown	Yes	No	No	No	No	Yes	No	Yes	No	Yes	Yes	No	Yes	No	Yes	Yes	Yes	No	No	Yes	No	No	Yes	Yes	Yes	No	Yes	No	No	Yes	Yes	No	No	No	Yes	Yes	No	No	No	Farm	Poultry Fecal	Chicken	Yes	F
MA-281	New type	No	No	Yes	No	No	Yes	No	No	No	No	Yes	No	Yes	No	No	Yes	No	No	No	No	No	Yes	Yes	No	Yes	No	Yes	No	No	No	Yes	Yes	No	No	No	No	No	No	No	Farm	Poultry Fecal	Chicken	Yes	B1
MA-282	ST 117	Yes	No	No	No	No	Yes	No	No	No	Yes	No	No	No	No	No	Yes	No	No	Yes	No	No	No	No	No	No	No	No	No	No	No	No	No	No	No	No	No	No	No	No	Farm	Poultry Litter	Environment	Yes	G
MA-286	ST 218	No	No	No	No	No	Yes	No	No	No	No	No	No	No	No	No	No	No	No	No	No	No	No	No	No	No	No	No	No	No	No	No	No	No	No	No	No	No	No	No	Farm	Human Stool	Human	Yes	A
MA-287	ST 1638	Yes	No	No	No	No	Yes	No	No	No	No	Yes	No	Yes	No	No	Yes	No	No	No	No	No	No	Yes	No	Yes	Yes	No	No	No	No	Yes	No	No	No	No	No	No	No	No	Farm	Poultry Fecal	Chicken	Yes	A
MA-288	ST 48	Yes	No	No	No	Yes	Yes	No	No	No	No	Yes	No	No	No	No	Yes	No	No	No	No	No	No	Yes	No	Yes	No	No	No	No	No	No	No	No	No	No	No	No	No	No	Farm	Poultry Litter	Environment	Yes	A
MA-289	ST 4663	Yes	No	No	No	No	Yes	No	No	No	No	Yes	Yes	Yes	No	No	Yes	No	No	Yes	No	Yes	No	Yes	No	Yes	No	Yes	No	No	No	Yes	No	No	No	Yes	No	Yes	No	No	Farm	Poultry Litter	Environment	Yes	B1
MA-293	ST 1638	Yes	No	No	No	No	Yes	No	No	No	No	No	Yes	Yes	No	No	Yes	No	No	No	No	No	No	No	No	Yes	No	No	No	No	No	Yes	No	No	Yes	No	No	No	No	No	Farm	Poultry Litter	Environment	Yes	A
MA-294	ST 101	No	No	No	No	No	Yes	No	No	No	Yes	Yes	No	Yes	No	No	Yes	No	No	Yes	No	No	No	Yes	No	Yes	No	No	No	Yes	No	No	No	No	No	No	No	No	No	No	Farm	Poultry Fecal	Chicken	Yes	B1
MA-298	ST 58	Yes	No	No	No	No	Yes	No	No	No	No	Yes	No	No	No	No	Yes	No	No	No	No	No	No	Yes	No	Yes	No	No	No	No	No	Yes	No	No	No	No	No	No	No	No	Farm	Poultry Litter	Environment	Yes	B1
MA-305	ST 206	No	No	No	No	No	Yes	No	No	No	No	Yes	No	No	Yes	No	Yes	No	No	Yes	No	No	No	No	No	No	No	No	No	No	No	Yes	No	No	No	No	No	No	No	No	Farm	Poultry Fecal	Chicken	Yes	A
MA-312	ST 48	No	No	No	No	No	Yes	No	No	No	No	Yes	No	No	Yes	No	Yes	No	No	Yes	No	No	No	No	No	No	No	No	No	No	No	Yes	No	No	No	No	No	No	No	No	Farm	Poultry Fecal	Chicken	Yes	A
MA-314	ST 2325	No	No	No	No	No	Yes	No	No	No	No	No	No	No	No	No	No	No	No	No	No	No	No	No	No	No	No	No	No	No	No	No	No	No	No	No	No	No	No	No	Farm	Human Stool	Human	Yes	A
MA-330	New type	No	No	No	No	No	Yes	No	No	No	No	No	No	No	No	No	Yes	No	No	No	No	No	No	No	No	No	No	No	No	No	No	No	No	No	No	No	No	No	No	No	Farm	Poultry Fecal	Chicken	Yes	B1
MA-331	ST 156	Yes	No	No	No	No	Yes	No	No	Yes	Yes	Yes	Yes	Yes	No	No	Yes	No	Yes	Yes	No	Yes	No	Yes	Yes	Yes	No	Yes	Yes	No	Yes	No	No	No	No	No	No	No	No	No	Farm	Poultry Fecal	Chicken	Yes	B1
MA-347	ST 226	Yes	No	No	No	No	Yes	No	Yes	No	No	Yes	No	Yes	No	No	Yes	No	No	No	No	No	No	Yes	No	Yes	No	No	No	No	No	No	No	No	No	No	No	No	No	No	Farm	Human Stool	Human	Yes	A
MA-366	ST 398	Yes	No	No	No	No	Yes	No	No	No	No	No	No	Yes	No	No	Yes	No	No	No	No	No	No	No	No	No	No	No	No	No	No	Yes	No	No	No	No	No	No	No	No	Farm	Poultry Litter	Environment	Yes	A
MA-367	ST 10	Yes	No	No	No	No	Yes	No	No	No	No	No	Yes	Yes	No	No	Yes	No	No	No	No	No	No	No	No	Yes	No	No	No	No	No	Yes	No	No	No	No	No	No	No	No	Farm	Poultry Litter	Environment	Yes	A
MA-369	ST 10	No	No	No	No	No	Yes	No	No	No	No	Yes	No	Yes	No	No	Yes	No	No	No	No	No	No	Yes	No	Yes	No	No	No	No	No	Yes	No	No	No	No	No	No	No	No	Farm	Human Stool	Human	Yes	A
MA-370	ST 46	Yes	No	No	No	No	Yes	No	Yes	No	No	Yes	No	Yes	No	No	Yes	No	No	No	No	No	No	Yes	No	Yes	No	No	No	No	No	Yes	No	No	No	No	No	No	No	No	Farm	Poultry Fecal	Chicken	Yes	A
MA-379	ST 540	Yes	No	No	No	No	Yes	No	No	No	No	Yes	No	Yes	No	No	No	Yes	No	No	No	No	No	Yes	No	Yes	No	No	No	No	No	Yes	No	No	No	No	No	No	No	No	Farm	Human Stool	Human	Yes	A
MA-384	New type	Yes	No	No	No	No	Yes	No	No	No	No	no	No	No	No	No	Yes	No	No	No	No	No	No	No	Yes	Yes	No	Yes	No	No	No	No	No	No	No	No	No	No	No	No	Farm	Human Stool	Human	Yes	A
MA-390	ST 155	Yes	No	No	No	No	Yes	No	No	No	No	no	No	No	No	No	Yes	No	No	No	No	No	No	No	Yes	Yes	No	Yes	No	No	No	No	No	No	No	No	No	No	No	No	Farm	Human Stool	Human	Yes	A
MA-391	New type	No	No	No	No	No	Yes	No	No	No	No	no	No	No	No	No	No	No	No	No	No	No	No	No	No	No	No	No	No	No	No	No	No	No	No	No	No	No	No	No	Farm	Human Stool	Human	No	A
MA-392	New type	No	No	No	No	No	Yes	No	No	No	No	no	No	No	No	No	No	No	No	No	No	No	No	No	No	No	No	No	No	No	No	No	No	No	No	No	No	No	No	No	Farm	Poultry Fecal	Chicken	Yes	Clade IV
MA-415	ST 226	No	No	No	No	Yes	Yes	No	No	No	Yes	No	No	Yes	No	No	Yes	No	No	Yes	No	No	No	Yes	No	Yes	Yes	No	No	Yes	No	No	No	No	No	No	No	No	No	No	Farm	Human Stool	Human	Yes	B1
MA-420	ST 206	Yes	No	No	No	Yes	Yes	No	No	No	No	Yes	Yes	Yes	No	No	Yes	No	No	No	No	No	No	Yes	No	Yes	No	Yes	No	No	No	No	No	No	No	No	No	No	No	No	Farm	Human Stool	Human	Yes	A
MA-421	ST 1638	No	No	No	No	No	Yes	No	No	No	No	Yes	No	No	No	No	Yes	No	No	Yes	No	No	No	Yes	Yes	Yes	No	No	No	No	No	No	No	No	No	No	No	No	No	No	Farm	Human Stool	Human	Yes	A
MA-422	ST 191	Yes	No	No	No	No	Yes	No	No	No	No	No	No	Yes	No	No	Yes	No	No	No	No	No	No	No	Yes	No	No	Yes	No	No	No	No	No	No	No	No	No	No	No	No	Farm	Poultry Fecal	Chicken	Yes	A

## Sheet: AMR genes for 101 MDR
sample_name	ST type	qnrS1	qnrS2	qnrS13	qnrB1	qnrB19	mdfA	ereA	mphA	mefB	sul1	sul2	sul3	blaTEM	blaOXA	blaCTX	tetA	tetB	tetM	aadA1	aadA2	aadA2b	aadA5	aph(3)-Ib	aph(3)-Ia	aph(6)-Id	aac(3)IIa	aac(3)IId	armA	dfrA1	dfrA12	dfrA14	dfrA17	ARR	mcr	floR	catA1	cmlA1	catA2	catB3	Location	Isolation Source	Category	MDR	Phylogroup
MA-001	ST 7507	No	No	No	No	No	Yes	No	No	No	No	No	No	No	No	No	No	No	No	No	No	No	No	No	No	No	No	No	No	No	No	No	No	No	No	No	No	No	No	No	Market	Poultry Fecal	Chicken	Yes	A
MA-003	ST 9986	No	No	No	No	No	Yes	No	No	No	No	Yes	No	Yes	No	No	Yes	No	No	No	No	No	No	Yes	No	Yes	No	No	No	No	No	Yes	No	No	No	No	No	No	No	No	Market	Poultry Litter	Environment	Yes	A
MA-008	ST 6607	No	No	No	No	No	Yes	No	Yes	No	No	Yes	No	Yes	No	No	Yes	No	No	No	No	No	No	Yes	No	Yes	No	No	No	No	No	Yes	No	No	No	No	No	No	No	No	Market	Poultry Fecal	Chicken	Yes	E
MA-009	ST 155	Yes	No	No	No	No	Yes	No	No	No	No	Yes	No	Yes	No	No	Yes	No	No	No	No	No	No	Yes	No	Yes	No	No	No	No	No	Yes	No	No	No	No	No	No	No	No	Market	Poultry Fecal	Chicken	Yes	B1
MA-010	ST 616	Yes	No	No	No	No	Yes	No	Yes	No	No	Yes	No	Yes	No	No	Yes	No	No	Yes	No	No	No	Yes	No	Yes	No	No	No	Yes	No	Yes	No	No	No	No	No	No	No	No	Market	Poultry Fecal	Chicken	Yes	B1
MA-011	ST 48	Yes	No	No	No	No	Yes	No	No	No	No	No	No	Yes	No	No	No	No	No	No	No	No	No	No	No	No	No	No	No	No	No	No	No	No	No	No	No	No	No	No	Market	Poultry Litter	Environment	Yes	A
MA-012	ST 101	Yes	No	No	No	No	Yes	No	No	No	No	No	No	No	No	No	Yes	No	No	No	No	No	No	No	Yes	No	No	Yes	No	No	No	No	No	No	No	No	No	No	Yes	No	Market	Poultry Fecal	Chicken	Yes	B1
MA-013	ST 1196	Yes	No	No	No	No	Yes	No	No	No	No	No	No	Yes	No	No	Yes	No	No	No	No	No	Yes	No	No	No	No	Yes	No	No	No	No	Yes	No	No	No	No	No	No	No	Market	Poultry Fecal	Chicken	Yes	B1
MA-014	ST 9989	No	No	Yes	No	No	Yes	No	Yes	No	No	Yes	No	Yes	No	No	Yes	No	No	No	No	No	No	Yes	No	Yes	Yes	No	No	No	No	Yes	No	No	No	No	No	No	Yes	No	Market	Poultry Fecal	Chicken	Yes	A
MA-019	ST 155	Yes	No	No	No	Yes	Yes	No	No	No	No	Yes	No	Yes	No	No	Yes	No	No	No	No	No	No	Yes	No	Yes	No	No	No	No	No	Yes	No	No	No	No	No	No	No	No	Market	Poultry Fecal	Chicken	Yes	B1
MA-020	ST 297	Yes	No	No	No	No	Yes	No	Yes	No	No	Yes	No	No	No	No	Yes	No	No	No	No	No	No	Yes	No	Yes	No	No	No	No	No	No	No	No	No	No	No	No	No	No	Market	Poultry Litter	Environment	Yes	B1
MA-021	ST 345	Yes	No	No	No	No	Yes	No	No	No	Yes	Yes	No	Yes	No	No	Yes	No	No	No	Yes	No	No	Yes	No	Yes	Yes	No	No	No	Yes	No	No	No	No	No	No	No	No	No	Market	Poultry Litter	Environment	Yes	B1
MA-024	ST 1638	no	No	No	No	No	Yes	No	No	No	No	Yes	No	No	No	No	Yes	No	No	Yes	No	No	No	Yes	No	Yes	No	No	No	Yes	No	No	No	No	No	No	No	No	No	No	Market	Poultry Litter	Environment	Yes	A
MA-032	ST 9987	No	No	No	No	No	Yes	No	No	No	No	No	No	Yes	No	No	Yes	No	No	No	No	No	No	No	No	No	No	No	No	No	No	No	No	No	No	No	No	No	No	No	Market	Poultry Fecal	Chicken	Yes	B1
MA-038	ST 543	No	No	No	No	No	Yes	No	No	No	No	Yes	No	No	No	No	Yes	No	No	No	No	No	No	Yes	No	Yes	No	No	No	Yes	No	No	No	No	No	No	No	No	No	No	Market	Human Stool	Human	Yes	E
MA-040	ST 218	No	No	No	No	No	Yes	No	No	No	No	No	Yes	No	No	No	No	No	No	Yes	No	Yes	No	No	No	No	No	Yes	No	No	No	No	No	No	No	No	No	Yes	No	No	Market	Human Stool	Human	Yes	A
MA-045	ST 127	No	No	No	No	No	Yes	No	No	No	No	Yes	No	Yes	No	No	Yes	No	No	Yes	No	No	No	Yes	Yes	Yes	No	No	No	Yes	No	No	No	No	No	No	Yes	No	No	No	Market	Human Stool	Human	Yes	B2
MA-049	ST 10	Yes	No	No	No	Yes	Yes	No	No	No	No	Yes	No	Yes	No	No	Yes	No	No	No	No	No	No	Yes	Yes	Yes	No	Yes	No	No	No	Yes	No	No	Yes	Yes	No	No	No	No	Market	Poultry Water	Environment	Yes	A
MA-051	ST 1304	Yes	No	No	No	No	Yes	No	No	No	No	No	No	No	No	No	No	No	No	No	No	No	No	Yes	No	Yes	No	No	No	No	No	Yes	No	No	No	No	No	No	No	No	Market	Poultry Water	Environment	Yes	B1
MA-055	ST 155	Yes	No	No	No	No	Yes	No	No	No	No	No	No	No	No	No	No	No	No	No	No	No	No	Yes	Yes	Yes	No	No	No	No	No	Yes	No	No	No	No	No	No	No	No	Market	Poultry Fecal	Chicken	Yes	B1
MA-069	ST 155	No	No	No	No	No	Yes	No	No	No	No	No	No	Yes	No	No	No	No	No	No	No	No	No	Yes	No	Yes	No	No	No	No	No	Yes	No	No	No	No	No	No	No	No	Market	Human Stool	Human	Yes	B1
MA-072	ST 155	Yes	No	No	No	No	Yes	No	No	No	No	Yes	No	Yes	No	No	Yes	No	No	No	No	No	No	Yes	Yes	Yes	No	Yes	No	No	No	Yes	No	No	No	Yes	No	No	No	No	Market	Poultry Liver	Chicken	Yes	B1
MA-077	ST 4663	No	No	No	No	No	Yes	No	No	No	No	Yes	No	Yes	No	No	Yes	No	No	No	No	No	No	Yes	No	Yes	No	No	No	No	No	Yes	No	No	No	No	No	No	No	No	Market	Human Stool	Human	Yes	B1
MA-078	ST 216	Yes	No	No	No	No	Yes	No	No	No	No	Yes	No	Yes	No	No	No	Yes	No	No	No	No	No	Yes	No	Yes	No	No	No	No	No	No	No	No	No	No	No	No	No	No	Market	Human Stool	Human	Yes	A
MA-081	ST 155	Yes	No	No	No	No	Yes	No	No	No	No	Yes	No	Yes	No	No	Yes	No	No	No	No	No	No	Yes	No	Yes	Yes	No	No	No	No	No	No	No	No	No	No	No	No	No	Market	Poultry Litter	Environment	Yes	B1
MA-088	ST 398	No	No	No	No	Yes	Yes	No	No	No	No	No	No	No	No	No	No	No	No	No	No	No	No	No	No	No	No	No	No	No	No	No	No	No	No	No	No	No	No	No	Market	Human Stool	Human	Yes	A
MA-091	ST 6852	Yes	No	No	No	No	Yes	No	No	No	No	Yes	No	Yes	No	No	Yes	No	No	No	No	No	No	Yes	No	Yes	No	No	No	No	No	Yes	No	No	No	No	No	No	No	No	Market	Human Stool	Human	Yes	A
MA-105	ST 10	No	No	No	No	No	Yes	No	No	No	Yes	Yes	No	No	Yes	No	No	No	No	No	No	No	No	Yes	No	Yes	No	No	No	No	No	No	No	No	No	No	Yes	No	No	No	Farm	Human Stool	Human	Yes	A
MA-120	ST 1485	No	No	No	No	No	Yes	No	No	No	No	Yes	No	Yes	No	No	No	No	No	No	No	No	No	Yes	No	Yes	No	No	No	No	No	Yes	No	No	No	No	No	No	No	No	Farm	Poultry Litter	Environment	Yes	F
MA-121	ST 88	No	No	No	No	No	Yes	No	No	No	No	Yes	No	No	No	No	No	No	No	No	No	No	No	Yes	Yes	Yes	No	No	No	No	No	No	No	No	No	No	No	No	No	No	Farm	Poultry Fecal	Chicken	Yes	C
MA-124	ST 685	Yes	No	No	No	No	Yes	No	No	No	No	Yes	No	Yes	No	No	Yes	No	No	No	No	No	No	No	No	No	No	No	No	No	No	Yes	No	No	No	No	No	No	No	No	Farm	Human Stool	Human	Yes	A
MA-125	ST 48	Yes	No	No	No	Yes	Yes	No	No	No	No	Yes	No	Yes	No	No	Yes	No	No	No	No	No	No	Yes	No	Yes	Yes	No	No	No	No	Yes	No	No	No	No	No	No	No	No	Farm	Human Stool	Human	Yes	A
MA-126	ST 8760	No	No	No	No	No	Yes	No	No	No	No	Yes	No	No	No	No	Yes	No	No	No	No	No	No	Yes	No	Yes	No	No	No	No	No	Yes	No	No	No	No	No	No	No	No	Farm	Human Stool	Human	Yes
MA-127	ST 398	No	No	No	No	No	Yes	No	No	No	No	Yes	No	Yes	No	No	Yes	No	No	No	No	No	No	Yes	No	Yes	No	No	No	No	No	Yes	No	No	No	No	No	No	No	No	Farm	Human Stool	Human	Yes	A
MA-128	ST 165	No	No	No	No	No	Yes	No	No	No	No	No	No	No	No	No	No	No	No	No	No	No	No	No	No	No	No	No	No	No	No	No	No	No	No	No	No	No	No	No	Farm	Human Stool	Human	Yes	A
MA-136	ST 683	Yes	No	No	No	No	Yes	No	No	No	No	Yes	No	Yes	No	No	Yes	No	No	No	No	No	No	Yes	No	Yes	No	No	No	No	No	Yes	No	No	No	No	No	No	No	No	Market	Human Stool	Human	Yes	B1
MA-138	ST 1286	No	No	No	No	No	Yes	Yes	No	No	Yes	Yes	No	Yes	No	No	Yes	No	No	Yes	No	No	No	Yes	No	Yes	No	No	No	Yes	No	No	No	No	No	No	No	No	No	No	Market	Human Stool	Human	Yes	A
MA-140	ST 744	No	No	No	No	No	Yes	No	Yes	No	Yes	Yes	No	Yes	No	No	No	Yes	No	No	No	No	Yes	Yes	No	Yes	No	Yes	No	No	No	No	Yes	No	No	No	Yes	No	No	No	Market	Poultry Fecal	Chicken	Yes	A
MA-143	ST 165	No	No	No	No	No	Yes	No	No	No	No	No	Yes	No	No	No	Yes	No	No	Yes	No	Yes	No	Yes	No	Yes	No	No	No	No	No	No	No	No	No	No	No	Yes	No	No	Farm	Human Stool	Human	Yes	A
MA-146	ST 1148	Yes	No	No	No	No	Yes	No	No	No	No	Yes	No	Yes	No	No	Yes	No	No	No	Yes	No	No	Yes	Yes	No	No	Yes	No	No	No	No	No	No	No	Yes	No	No	Yes	No	Farm	Poultry Fecal	Chicken	Yes	B1
MA-158	ST 48	Yes	No	No	No	No	Yes	No	Yes	No	No	Yes	No	Yes	No	No	Yes	No	No	No	No	No	No	Yes	No	Yes	No	Yes	No	No	No	Yes	No	No	No	No	No	No	No	No	Farm	Poultry Litter	Environment	Yes	A
MA-159	ST 1486	Yes	No	No	No	No	Yes	No	No	No	No	Yes	No	Yes	No	No	Yes	No	No	No	No	No	No	Yes	No	Yes	No	No	No	No	No	No	No	No	No	No	No	No	No	No	Farm	Human Stool	Human	Yes	A
MA-162	ST 117	Yes	No	No	No	No	Yes	No	No	No	No	No	No	Yes	No	No	Yes	No	No	No	No	No	No	No	No	No	No	Yes	No	No	No	No	No	No	No	No	No	No	No	No	Farm	Poultry Fecal	Chicken	Yes	G
MA-163	ST 48	Yes	No	No	No	No	Yes	No	Yes	No	No	Yes	No	Yes	No	No	Yes	No	No	No	No	No	No	Yes	No	Yes	No	Yes	No	No	No	Yes	No	No	No	No	No	No	No	No	Farm	Poultry Litter	Environment	Yes	A
MA-167	ST 2473	No	No	No	No	No	Yes	No	No	No	No	No	No	No	No	No	No	No	No	No	No	No	No	No	No	No	No	No	No	No	No	No	No	No	No	No	No	No	No	No	Farm	Poultry Fecal	Chicken	Yes	B1
MA-168	ST 155	Yes	No	No	No	No	Yes	No	No	No	No	Yes	No	Yes	No	No	Yes	No	No	No	No	No	No	Yes	No	Yes	No	No	No	No	No	Yes	No	No	No	Yes	No	No	No	No	Farm	Poultry Fecal	Chicken	Yes	B1
MA-172	ST 7585	Yes	No	No	No	No	No	No	No	No	No	Yes	No	Yes	No	No	Yes	No	No	No	No	No	No	Yes	No	Yes	No	No	No	No	No	Yes	No	No	No	No	No	No	No	No	Farm	Human Stool	Human	Yes	A
MA-174	ST 48	No	No	Yes	No	Yes	Yes	No	Yes	No	No	Yes	No	Yes	No	No	Yes	No	No	No	No	No	No	Yes	Yes	Yes	No	No	No	No	No	Yes	No	No	No	No	No	No	No	No	Farm	Poultry Fecal	Chicken	Yes	A
MA-175	ST 175	No	No	No	No	Yes	Yes	No	Yes	No	No	Yes	No	Yes	No	No	Yes	No	No	No	No	No	No	Yes	Yes	Yes	No	No	No	No	No	Yes	No	No	No	No	No	No	No	No	Farm	Poultry Litter	Environment	Yes	A
MA-179	ST 2705	Yes	No	No	No	Yes	Yes	No	Yes	No	No	Yes	No	Yes	No	No	Yes	No	No	No	No	No	No	Yes	Yes	Yes	Yes	No	No	No	No	Yes	No	No	No	Yes	No	No	No	No	Farm	Poultry Fecal	Chicken	Yes	A
MA-182	ST 1431	No	No	No	No	No	Yes	No	No	No	No	Yes	No	Yes	No	No	Yes	No	No	No	No	No	Yes	Yes	No	Yes	No	Yes	No	No	No	No	Yes	No	No	No	No	No	No	No	Farm	Poultry Litter	Environment	Yes	B1
MA-183	ST 6616	No	No	No	No	No	Yes	No	Yes	No	No	Yes	No	Yes	No	No	Yes	No	Yes	No	No	No	No	Yes	No	Yes	Yes	No	No	No	No	Yes	No	No	No	No	No	No	No	No	Farm	Human Stool	Human	Yes	A
MA-197	ST 6395	Yes	No	No	No	No	Yes	No	Yes	No	No	Yes	Yes	Yes	No	No	Yes	No	No	No	No	No	No	Yes	Yes	Yes	Yes	No	No	No	No	Yes	No	No	No	No	No	No	No	No	Farm	Poultry Fecal	Chicken	Yes	A
MA-207	ST 10	No	No	Yes	No	No	Yes	No	No	No	No	No	No	Yes	No	No	Yes	No	No	No	No	No	No	No	No	No	No	Yes	No	No	No	No	No	No	No	No	No	No	No	No	Farm	Poultry Litter	Environment	Yes	A
MA-218	ST 1642	Yes	No	No	No	No	Yes	No	No	No	Yes	Yes	No	Yes	No	No	Yes	No	No	Yes	No	No	No	Yes	No	Yes	No	No	No	No	No	No	No	No	No	Yes	No	No	No	No	Farm	Poultry Litter	Environment	Yes	B1
MA-232	ST 5474	No	No	No	No	No	No	No	No	No	No	Yes	No	Yes	No	No	Yes	No	No	No	No	No	No	No	No	No	No	No	No	No	No	Yes	No	No	No	No	No	No	No	No	Farm	Human Stool	Human	Yes	B1
MA-233	ST 5584	Yes	No	No	No	No	Yes	No	No	No	No	Yes	No	No	No	No	Yes	No	No	No	No	No	No	Yes	No	Yes	No	No	No	No	No	No	No	No	No	No	No	No	No	No	Farm	Poultry Litter	Environment	Yes	Clade I
MA-234	ST 162	Yes	No	No	No	No	Yes	No	No	No	No	Yes	No	Yes	No	No	Yes	No	No	No	No	No	No	Yes	No	Yes	No	No	No	No	No	Yes	No	No	No	Yes	No	No	No	No	Farm	Poultry Fecal	Chicken	Yes	B1
MA-236	ST 1196	Yes	No	No	Yes	No	Yes	No	No	No	No	No	Yes	Yes	No	No	Yes	No	No	Yes	Yes	No	No	No	Yes	No	No	Yes	No	No	Yes	No	No	No	No	No	No	Yes	No	No	Farm	Human Stool	Human	Yes	B1
MA-237	ST 1136	No	Yes	No	No	No	Yes	No	No	No	No	No	No	No	No	No	No	No	No	No	No	No	No	No	No	No	No	No	No	No	No	No	No	No	No	No	No	No	No	No	Farm	Human Stool	Human	Yes	B1
MA-238	ST 2179	No	Yes	No	No	No	Yes	No	No	No	No	No	No	Yes	No	Yes	No	No	No	No	No	No	No	No	No	No	No	Yes	No	No	No	No	No	No	No	Yes	No	No	No	No	Farm	Poultry Fecal	Chicken	Yes	B1
MA-241	ST 218	No	No	No	Yes	No	Yes	No	No	No	No	No	No	No	No	No	No	No	No	Yes	No	No	No	No	No	No	No	No	No	No	Yes	Yes	No	No	No	No	No	No	No	No	Farm	Human Stool	Human	Yes	A
MA-244	ST 1141	No	No	No	No	No	Yes	No	No	No	No	Yes	No	No	No	No	Yes	No	No	Yes	No	No	No	Yes	No	Yes	No	No	No	Yes	No	No	No	No	No	No	No	No	No	No	Farm	Poultry Litter	Environment	Yes	A
MA-245	New type	No	Yes	No	No	No	Yes	No	No	No	No	Yes	No	No	Yes	No	Yes	No	No	No	No	No	Yes	No	No	No	No	No	No	No	No	No	Yes	Yes	No	No	No	No	Yes	Yes	Market	Poultry liver	Chicken	Yes	B1
MA-246	ST 1286	No	No	No	No	No	Yes	No	Yes	Yes	Yes	Yes	Yes	Yes	No	No	Yes	No	Yes	Yes	No	Yes	No	Yes	Yes	Yes	Yes	Yes	Yes	No	Yes	Yes	No	Yes	No	Yes	No	Yes	No	No	Market	Poultry Fecal	Chicken	Yes	A
MA-249	ST 48	Yes	No	No	No	Yes	Yes	No	Yes	No	Yes	Yes	No	Yes	No	No	Yes	No	No	No	No	No	Yes	Yes	No	Yes	No	Yes	No	No	No	Yes	Yes	No	No	No	No	No	No	No	Market	Poultry Litter	Environment	Yes	D
MA-251	New type	Yes	No	No	No	Yes	No	No	Yes	Yes	No	Yes	Yes	Yes	No	No	Yes	No	Yes	No	No	Yes	No	Yes	Yes	Yes	No	Yes	No	No	No	No	No	No	No	Yes	No	No	No	No	Farm	Human Stool	Human	Yes	B1
MA-252	New type	Yes	No	No	No	Yes	Yes	No	No	Yes	No	Yes	Yes	Yes	No	No	Yes	No	Yes	No	No	Yes	No	Yes	Yes	Yes	No	Yes	No	Yes	No	No	No	No	No	Yes	No	No	No	No	Farm	Poultry Litter	Environment	Yes	B1
MA-253	ST 6448	Yes	No	No	No	No	Yes	No	No	No	No	Yes	No	Yes	No	No	Yes	No	No	Yes	No	No	Yes	Yes	Yes	Yes	No	Yes	No	No	No	No	Yes	No	No	No	No	No	No	No	Farm	Poultry Litter	Environment	Yes	B1
MA-257	ST 226	No	No	No	No	No	Yes	No	No	No	No	No	No	Yes	No	No	No	Yes	No	No	No	No	No	No	No	No	No	No	No	No	No	No	No	No	No	No	No	No	No	No	Market	Human Stool	Human	Yes	A
MA-258	New type	Yes	No	No	No	No	Yes	No	Yes	No	Yes	Yes	No	Yes	No	Yes	Yes	No	No	No	No	No	No	Yes	No	Yes	No	Yes	No	No	No	Yes	No	No	No	No	No	No	No	No	Market	Human Stool	Human	Yes	D
MA-259	ST 4598	Yes	No	No	No	No	Yes	No	No	No	No	Yes	No	Yes	No	No	No	No	No	No	No	No	No	Yes	No	Yes	No	No	No	No	No	Yes	No	No	No	No	No	No	Yes	No	Market	Human Stool	Human	Yes	A
MA-261	ST 10	No	No	No	No	No	Yes	No	Yes	No	Yes	Yes	No	No	No	Yes	No	Yes	No	No	Yes	No	No	No	No	No	No	No	No	No	No	No	No	No	No	No	Yes	No	No	No	Market	Human Stool	Human	Yes	A
MA-263	unknown	Yes	No	No	No	No	Yes	No	Yes	No	Yes	Yes	No	Yes	No	Yes	Yes	Yes	No	No	Yes	No	No	Yes	Yes	Yes	No	Yes	No	No	Yes	Yes	No	No	No	Yes	Yes	No	No	No	Farm	Poultry Fecal	Chicken	Yes	F
MA-281	New type	No	No	Yes	No	No	Yes	No	No	No	No	Yes	No	Yes	No	No	Yes	No	No	No	No	No	Yes	Yes	No	Yes	No	Yes	No	No	No	Yes	Yes	No	No	No	No	No	No	No	Farm	Poultry Fecal	Chicken	Yes	B1
MA-282	ST 117	Yes	No	No	No	No	Yes	No	No	No	Yes	No	No	No	No	No	Yes	No	No	Yes	No	No	No	No	No	No	No	No	No	No	No	No	No	No	No	No	No	No	No	No	Farm	Poultry Litter	Environment	Yes	G
MA-286	ST 218	No	No	No	No	No	Yes	No	No	No	No	No	No	No	No	No	No	No	No	No	No	No	No	No	No	No	No	No	No	No	No	No	No	No	No	No	No	No	No	No	Farm	Human Stool	Human	Yes	A
MA-287	ST 1638	Yes	No	No	No	No	Yes	No	No	No	No	Yes	No	Yes	No	No	Yes	No	No	No	No	No	No	Yes	No	Yes	Yes	No	No	No	No	Yes	No	No	No	No	No	No	No	No	Farm	Poultry Fecal	Chicken	Yes	A
MA-288	ST 48	Yes	No	No	No	Yes	Yes	No	No	No	No	Yes	No	No	No	No	Yes	No	No	No	No	No	No	Yes	No	Yes	No	No	No	No	No	No	No	No	No	No	No	No	No	No	Farm	Poultry Litter	Environment	Yes	A
MA-289	ST 4663	Yes	No	No	No	No	Yes	No	No	No	No	Yes	Yes	Yes	No	No	Yes	No	No	Yes	No	Yes	No	Yes	No	Yes	No	Yes	No	No	No	Yes	No	No	No	Yes	No	Yes	No	No	Farm	Poultry Litter	Environment	Yes	B1
MA-293	ST 1638	Yes	No	No	No	No	Yes	No	No	No	No	No	Yes	Yes	No	No	Yes	No	No	No	No	No	No	No	No	Yes	No	No	No	No	No	Yes	No	No	Yes	No	No	No	No	No	Farm	Poultry Litter	Environment	Yes	A
MA-294	ST 101	No	No	No	No	No	Yes	No	No	No	Yes	Yes	No	Yes	No	No	Yes	No	No	Yes	No	No	No	Yes	No	Yes	No	No	No	Yes	No	No	No	No	No	No	No	No	No	No	Farm	Poultry Fecal	Chicken	Yes	B1
MA-298	ST 58	Yes	No	No	No	No	Yes	No	No	No	No	Yes	No	No	No	No	Yes	No	No	No	No	No	No	Yes	No	Yes	No	No	No	No	No	Yes	No	No	No	No	No	No	No	No	Farm	Poultry Litter	Environment	Yes	B1
MA-305	ST 206	No	No	No	No	No	Yes	No	No	No	No	Yes	No	No	Yes	No	Yes	No	No	Yes	No	No	No	No	No	No	No	No	No	No	No	Yes	No	No	No	No	No	No	No	No	Farm	Poultry Fecal	Chicken	Yes	A
MA-312	ST 48	No	No	No	No	No	Yes	No	No	No	No	Yes	No	No	Yes	No	Yes	No	No	Yes	No	No	No	No	No	No	No	No	No	No	No	Yes	No	No	No	No	No	No	No	No	Farm	Poultry Fecal	Chicken	Yes	A
MA-314	ST 2325	No	No	No	No	No	Yes	No	No	No	No	No	No	No	No	No	No	No	No	No	No	No	No	No	No	No	No	No	No	No	No	No	No	No	No	No	No	No	No	No	Farm	Human Stool	Human	Yes	A
MA-330	New type	No	No	No	No	No	Yes	No	No	No	No	No	No	No	No	No	Yes	No	No	No	No	No	No	No	No	No	No	No	No	No	No	No	No	No	No	No	No	No	No	No	Farm	Poultry Fecal	Chicken	Yes	B1
MA-331	ST 156	Yes	No	No	No	No	Yes	No	No	Yes	Yes	Yes	Yes	Yes	No	No	Yes	No	Yes	Yes	No	Yes	No	Yes	Yes	Yes	No	Yes	Yes	No	Yes	No	No	No	No	No	No	No	No	No	Farm	Poultry Fecal	Chicken	Yes	B1
MA-347	ST 226	Yes	No	No	No	No	Yes	No	Yes	No	No	Yes	No	Yes	No	No	Yes	No	No	No	No	No	No	Yes	No	Yes	No	No	No	No	No	No	No	No	No	No	No	No	No	No	Farm	Human Stool	Human	Yes	A
MA-366	ST 398	Yes	No	No	No	No	Yes	No	No	No	No	No	No	Yes	No	No	Yes	No	No	No	No	No	No	No	No	No	No	No	No	No	No	Yes	No	No	No	No	No	No	No	No	Farm	Poultry Litter	Environment	Yes	A
MA-367	ST 10	Yes	No	No	No	No	Yes	No	No	No	No	No	Yes	Yes	No	No	Yes	No	No	No	No	No	No	No	No	Yes	No	No	No	No	No	Yes	No	No	No	No	No	No	No	No	Farm	Poultry Litter	Environment	Yes	A
MA-369	ST 10	No	No	No	No	No	Yes	No	No	No	No	Yes	No	Yes	No	No	Yes	No	No	No	No	No	No	Yes	No	Yes	No	No	No	No	No	Yes	No	No	No	No	No	No	No	No	Farm	Human Stool	Human	Yes	A
MA-370	ST 46	Yes	No	No	No	No	Yes	No	Yes	No	No	Yes	No	Yes	No	No	Yes	No	No	No	No	No	No	Yes	No	Yes	No	No	No	No	No	Yes	No	No	No	No	No	No	No	No	Farm	Poultry Fecal	Chicken	Yes	A
MA-379	ST 540	Yes	No	No	No	No	Yes	No	No	No	No	Yes	No	Yes	No	No	No	Yes	No	No	No	No	No	Yes	No	Yes	No	No	No	No	No	Yes	No	No	No	No	No	No	No	No	Farm	Human Stool	Human	Yes	A
MA-384	New type	Yes	No	No	No	No	Yes	No	No	No	No	no	No	No	No	No	Yes	No	No	No	No	No	No	No	Yes	Yes	No	Yes	No	No	No	No	No	No	No	No	No	No	No	No	Farm	Human Stool	Human	Yes	A
MA-390	ST 155	Yes	No	No	No	No	Yes	No	No	No	No	no	No	No	No	No	Yes	No	No	No	No	No	No	No	Yes	Yes	No	Yes	No	No	No	No	No	No	No	No	No	No	No	No	Farm	Human Stool	Human	Yes	A
MA-392	New type	No	No	No	No	No	Yes	No	No	No	No	no	No	No	No	No	No	No	No	No	No	No	No	No	No	No	No	No	No	No	No	No	No	No	No	No	No	No	No	No	Farm	Poultry Fecal	Chicken	Yes	Clade IV
MA-415	ST 226	No	No	No	No	Yes	Yes	No	No	No	Yes	No	No	Yes	No	No	Yes	No	No	Yes	No	No	No	Yes	No	Yes	Yes	No	No	Yes	No	No	No	No	No	No	No	No	No	No	Farm	Human Stool	Human	Yes	B1
MA-420	ST 206	Yes	No	No	No	Yes	Yes	No	No	No	No	Yes	Yes	Yes	No	No	Yes	No	No	No	No	No	No	Yes	No	Yes	No	Yes	No	No	No	No	No	No	No	No	No	No	No	No	Farm	Human Stool	Human	Yes	A
MA-421	ST 1638	No	No	No	No	No	Yes	No	No	No	No	Yes	No	No	No	No	Yes	No	No	Yes	No	No	No	Yes	Yes	Yes	No	No	No	No	No	No	No	No	No	No	No	No	No	No	Farm	Human Stool	Human	Yes	A
MA-422	ST 191	Yes	No	No	No	No	Yes	No	No	No	No	No	No	Yes	No	No	Yes	No	No	No	No	No	No	No	Yes	No	No	Yes	No	No	No	No	No	No	No	No	No	No	No	No	Farm	Poultry Fecal	Chicken	Yes	A

## Sheet: AST data
Sample ID	TE <11	AMC <13	CRO<19	IPM <19	CN <12	KF<13	S <12	F <14	C <12	SXT <10	CT<11	CTX <22	CXM<14	AMP <13	NA <13	CAZ <17	MDR	Location	Isolation Source	Category	MDR5/6	XDR8/9
N 001	Yes	No	No	No	No	No	Yes	No	No	Yes	No	No	No	Yes	Yes	No	Yes	Market	Poultry Fecal	Chicken	Yes	No
N 003	Yes	No	No	No	No	No	Yes	No	No	Yes	No	No	No	Yes	Yes	No	Yes	Market	Poultry Litter	Environment	Yes	No
N 008	Yes	No	No	No	Yes	Yes	Yes	No	No	Yes	No	No	No	Yes	Yes	No	Yes	Market	Poultry Fecal	Chicken	Yes	No
N 009	Yes	No	No	No	No	No	Yes	No	No	Yes	No	No	No	Yes	No	No	Yes	Market	Poultry Fecal	Chicken	No	No
N 010	Yes	No	No	No	No	No	Yes	Yes	No	Yes	No	No	No	Yes	Yes	No	Yes	Market	Poultry Fecal	Chicken	Yes	No
N 011	Yes	No	No	No	No	No	No	No	No	Yes	No	No	No	Yes	No	No	Yes	Market	Poultry Litter	Environment	No	No
N 012	Yes	No	No	No	Yes	No	No	No	Yes	Yes	No	No	No	No	No	No	Yes	Market	Poultry Fecal	Chicken	Yes	No
N 013	Yes	No	No	No	Yes	No	No	No	No	Yes	No	No	No	Yes	Yes	No	Yes	Market	Poultry Fecal	Chicken	Yes	No
N 014	Yes	No	No	No	Yes	Yes	Yes	Yes	Yes	Yes	No	No	No	Yes	No	No	Yes	Market	Poultry Fecal	Chicken	No	Yes
N 015	No	No	No	No	No	No	No	No	No	No	No	No	No	No	No	No	No	Market	Poultry Fecal	Chicken	No	No
N 019	Yes	No	No	No	No	No	Yes	No	No	Yes	No	No	No	Yes	No	No	Yes	Market	Poultry Fecal	Chicken	No	No
N 020	Yes	No	No	No	No	No	Yes	No	No	Yes	No	No	No	No	No	No	Yes	Market	Poultry Litter	Environment	No	No
N 021	Yes	No	No	No	No	No	No	No	No	Yes	No	No	No	No	Yes	No	Yes	Market	Poultry Litter	Environment	No	No
N 022	No	No	No	No	No	No	No	No	No	Yes	No	No	No	No	No	No	No	Market	Human Stool	Human	No	No
N 024	Yes	No	No	No	No	No	Yes	No	No	Yes	No	No	No	No	Yes	No	Yes	Market	Poultry Litter	Environment	Yes	No
N 028	No	No	No	No	No	No	No	No	No	No	No	No	No	Yes	No	No	No	Market	Human Stool	Human	No	No
N 029	Yes	No	No	No	No	No	No	No	No	Yes	No	No	No	No	No	No	No	Market	Human Stool	Human	No	No
N 032	Yes	No	No	No	No	Yes	No	No	No	No	No	No	No	Yes	No	No	Yes	Market	Poultry Fecal	Chicken	No	No
N 035	No	No	No	No	No	No	Yes	No	No	No	No	No	No	No	No	No	No	Market	Human Stool	Human	No	No
N 038	Yes	No	No	No	No	No	Yes	No	No	Yes	No	No	No	No	Yes	No	Yes	Market	Human Stool	Human	Yes	No
N 040	No	No	No	No	Yes	No	Yes	No	Yes	No	Yes	No	No	No	No	No	Yes	Market	Human Stool	Human	No	No
N 045	Yes	No	No	No	Yes	Yes	Yes	No	Yes	Yes	No	No	No	Yes	No	No	Yes	Market	Human Stool	Human	No	Yes
N 049	Yes	No	No	No	Yes	No	Yes	No	Yes	Yes	Yes	No	No	Yes	No	Yes	Yes	Market	Poultry Water	Environment	No	Yes
N 051	Yes	No	No	No	No	No	Yes	No	No	Yes	No	No	No	No	Yes	No	Yes	Market	Poultry Water	Environment	No	No
N 055	Yes	No	No	No	Yes	No	Yes	No	No	No	Yes	No	No	No	Yes	No	Yes	Market	Poultry Fecal	Chicken	Yes	No
N 067	Yes	No	No	No	No	No	No	No	No	No	No	No	No	Yes	No	No	No	Market	Human Stool	Human	No	No
N 069	Yes	No	No	No	Yes	No	Yes	No	No	No	No	No	No	Yes	No	No	Yes	Market	Human Stool	Human	Yes	No
N 072	Yes	No	No	No	Yes	Yes	Yes	Yes	Yes	Yes	Yes	No	No	Yes	No	Yes	Yes	Market	Poultry Liver	Chicken	No	Yes
N 077	Yes	No	No	No	No	No	Yes	No	No	Yes	Yes	No	No	Yes	Yes	No	Yes	Market	Human Stool	Human	Yes	No
N 078	Yes	No	No	No	No	Yes	Yes	No	No	Yes	No	No	No	Yes	Yes	No	Yes	Market	Human Stool	Human	Yes	No
N 079	No	No	No	No	No	No	No	No	No	No	No	No	No	No	Yes	No	No	Market	Human Stool	Human	No	No
N 081	Yes	No	No	No	Yes	No	No	No	No	Yes	No	No	No	Yes	No	No	Yes	Market	Poultry Litter	Environment	Yes	No
N 088	Yes	No	No	No	No	Yes	Yes	No	No	Yes	Yes	No	No	Yes	Yes	No	Yes	Market	Human Stool	Human	Yes	No
N 091	Yes	No	No	No	No	Yes	Yes	No	No	Yes	Yes	No	No	Yes	No	No	Yes	Market	Human Stool	Human	Yes	No
N 105	Yes	No	No	No	No	No	Yes	No	Yes	Yes	No	No	No	Yes	Yes	No	Yes	Farm	Human Stool	Human	Yes	No
N 120	Yes	No	No	No	Yes	Yes	Yes	Yes	Yes	Yes	Yes	No	No	Yes	Yes	No	Yes	Farm	Poultry Litter	Environment	No	Yes
N 121	Yes	No	No	No	Yes	Yes	Yes	No	Yes	Yes	No	No	No	Yes	Yes	No	Yes	Farm	Poultry Fecal	Chicken	No	Yes
N 124	Yes	No	Yes	No	Yes	Yes	Yes	No	Yes	Yes	Yes	Yes	Yes	Yes	Yes	Yes	Yes	Farm	Human Stool	Human	No	Yes
N 125	Yes	No	Yes	No	Yes	Yes	Yes	No	No	Yes	No	Yes	Yes	Yes	Yes	Yes	Yes	Farm	Human Stool	Human	No	Yes
N 126	Yes	No	No	No	No	No	No	No	No	Yes	No	No	No	No	Yes	No	Yes	Farm	Human Stool	Human	No	No
N 127	Yes	No	No	No	No	No	No	No	No	Yes	No	No	No	Yes	No	No	Yes	Farm	Human Stool	Human	No	No
N 128	No	No	No	No	No	No	Yes	No	No	Yes	No	No	No	Yes	No	No	Yes	Farm	Human Stool	Human	No	No
N 129	No	No	No	No	No	No	No	No	No	No	No	No	No	No	No	No	No	Farm	human Stool	Human	No	No
N 136	Yes	No	No	No	No	No	Yes	No	No	Yes	No	No	No	Yes	No	No	Yes	Market	Human Stool	Human	Yes	No
N 138	Yes	No	No	No	Yes	No	Yes	No	Yes	Yes	No	No	No	Yes	Yes	No	Yes	Market	Human Stool	Human	Yes	No
N 140	Yes	No	No	No	Yes	Yes	Yes	Yes	Yes	Yes	No	No	No	Yes	Yes	No	Yes	Market	Poultry Fecal	Chicken	No	Yes
N 143	Yes	No	No	No	Yes	Yes	Yes	No	Yes	Yes	No	No	No	Yes	Yes	No	Yes	Farm	Human Stool	Human	No	Yes
N 146	Yes	No	No	Yes	Yes	Yes	Yes	No	Yes	Yes	No	No	No	Yes	Yes	No	Yes	Farm	Poultry Fecal	Chicken	No	Yes
N 158	Yes	No	No	Yes	Yes	Yes	Yes	No	No	Yes	Yes	No	No	Yes	Yes	No	Yes	Farm	Poultry Litter	Environment	No	Yes
N 159	Yes	Yes	No	Yes	Yes	Yes	Yes	Yes	No	Yes	No	No	No	Yes	Yes	No	Yes	Farm	Human Stool	Human	No	Yes
N 162	Yes	Yes	No	Yes	Yes	No	Yes	Yes	No	Yes	No	No	No	Yes	Yes	No	Yes	Farm	Poultry Fecal	Chicken	No	Yes
N 163	Yes	No	No	Yes	Yes	No	Yes	No	Yes	Yes	No	No	No	Yes	Yes	Yes	Yes	Farm	Poultry Litter	Environment	No	Yes
N 167	Yes	No	No	Yes	Yes	No	Yes	Yes	No	Yes	No	No	No	Yes	Yes	No	Yes	Farm	Poultry Fecal	Chicken	No	Yes
N 168	Yes	Yes	No	Yes	Yes	Yes	Yes	Yes	Yes	Yes	No	No	Yes	Yes	Yes	No	Yes	Farm	Poultry Fecal	Chicken	No	Yes
N 172	Yes	Yes	No	Yes	Yes	Yes	Yes	Yes	Yes	Yes	No	No	No	Yes	Yes	No	Yes	Farm	Human Stool	Human	No	Yes
N 174	Yes	Yes	No	Yes	Yes	Yes	Yes	Yes	No	Yes	No	No	No	Yes	Yes	No	Yes	Farm	Poultry Fecal	Chicken	No	Yes
N 175	Yes	Yes	No	No	Yes	Yes	Yes	Yes	Yes	Yes	No	No	No	Yes	Yes	Yes	Yes	Farm	Poultry Litter	Environment	No	Yes
N 179	Yes	Yes	No	Yes	Yes	Yes	Yes	Yes	Yes	Yes	No	No	No	Yes	Yes	No	Yes	Farm	Poultry Fecal	Chicken	No	Yes
N 182	Yes	No	No	No	Yes	Yes	Yes	Yes	Yes	Yes	No	No	No	Yes	Yes	No	Yes	Farm	Poultry Litter	Environment	No	Yes
N 183	Yes	No	No	Yes	Yes	No	Yes	Yes	Yes	Yes	No	No	No	Yes	Yes	No	Yes	Farm	Human Stool	Human	No	Yes
N 197	Yes	No	No	No	Yes	Yes	Yes	Yes	Yes	Yes	No	No	Yes	Yes	Yes	No	Yes	Farm	Poultry Fecal	Chicken	No	Yes
N 207	Yes	Yes	No	Yes	Yes	No	No	Yes	No	No	No	No	No	Yes	No	No	Yes	Farm	Poultry Litter	Environment	Yes	No
N 218	Yes	No	Yes	No	Yes	No	Yes	No	No	Yes	No	No	No	Yes	Yes	No	Yes	Farm	Poultry Litter	Environment	No	Yes
N 232	Yes	No	No	No	No	No	Yes	No	No	Yes	No	No	No	Yes	No	No	Yes	Farm	Human Stool	Human	No	No
N 233	Yes	No	No	No	No	No	Yes	No	No	Yes	No	No	No	Yes	Yes	No	Yes	Farm	Poultry Litter	Environment	Yes	No
N 234	Yes	No	No	No	Yes	No	Yes	No	Yes	Yes	No	No	No	Yes	Yes	No	Yes	Farm	Poultry Fecal	Chicken	No	Yes
N 236	Yes	No	No	No	Yes	Yes	Yes	No	Yes	Yes	Yes	No	No	Yes	Yes	No	Yes	Farm	Human Stool	Human	No	Yes
N 237	Yes	No	No	No	No	No	No	Yes	No	Yes	No	No	No	No	Yes	No	Yes	Farm	Human Stool	Human	Yes	No
N 238	Yes	No	Yes	No	Yes	Yes	Yes	No	Yes	No	No	Yes	Yes	Yes	Yes	No	Yes	Farm	Poultry Fecal	Chicken	No	Yes
N 241	Yes	No	No	No	No	No	No	No	Yes	Yes	No	No	No	Yes	Yes	No	Yes	Farm	Human Stool	Human	Yes	No
N 244	Yes	No	No	No	No	No	Yes	No	No	Yes	No	No	No	No	Yes	No	Yes	Farm	Poultry Litter	Environment	Yes	No
N 245	Yes	No	No	No	No	No	Yes	No	Yes	Yes	No	No	No	Yes	Yes	No	Yes	Market	Poultry liver	Chicken	Yes	No
N 246	Yes	No	No	No	Yes	No	Yes	No	Yes	Yes	No	No	No	Yes	Yes	No	Yes	Market	Poultry Fecal	Chicken	Yes	No
N 249	Yes	No	No	No	Yes	No	Yes	No	No	Yes	No	No	No	Yes	Yes	No	Yes	Market	Poultry Litter	Environment	Yes	No
N 251	Yes	No	No	No	Yes	Yes	Yes	No	Yes	Yes	No	No	No	Yes	No	No	Yes	Farm	Human Stool	Human	No	Yes
N 252	Yes	No	No	No	No	No	No	Yes	No	Yes	No	No	No	Yes	Yes	No	Yes	Farm	Poultry Litter	Environment	Yes	No
N 253	Yes	No	No	No	Yes	No	Yes	No	Yes	Yes	No	No	No	Yes	Yes	Yes	Yes	Farm	Poultry Litter	Environment	No	Yes
N 257	Yes	No	No	No	No	No	Yes	No	No	Yes	No	No	No	Yes	Yes	No	Yes	Market	Human Stool	Human	Yes	No
N 258	Yes	No	No	No	Yes	Yes	Yes	No	No	Yes	No	Yes	Yes	Yes	No	Yes	Yes	Market	Human Stool	Human	No	Yes
N 259	Yes	No	No	No	Yes	No	Yes	No	Yes	Yes	No	No	No	Yes	No	No	Yes	Market	Human Stool	Human	Yes	No
N 261	Yes	No	Yes	No	Yes	Yes	Yes	No	No	Yes	No	Yes	Yes	Yes	Yes	Yes	Yes	Market	Human Stool	Human	No	Yes
N 263	Yes	No	No	No	Yes	Yes	Yes	No	Yes	Yes	No	No	No	Yes	No	Yes	Yes	Farm	Poultry Fecal	Chicken	No	Yes
N 281	Yes	No	No	No	Yes	No	Yes	No	No	Yes	No	No	No	Yes	Yes	No	Yes	Farm	Poultry Fecal	Chicken	Yes	No
N 282	Yes	No	No	No	Yes	No	Yes	No	No	No	No	No	No	No	Yes	No	Yes	Farm	Poultry Litter	Environment	Yes	No
N 286	Yes	No	No	No	No	No	Yes	Yes	No	Yes	No	No	No	No	Yes	No	Yes	Farm	Human Stool	Human	Yes	No
N 287	Yes	Yes	No	No	No	Yes	Yes	Yes	No	No	No	No	No	No	Yes	No	Yes	Farm	Poultry Fecal	Chicken	Yes	No
N 288	Yes	Yes	No	No	No	No	Yes	Yes	No	No	No	No	No	Yes	No	No	Yes	Farm	Poultry Litter	Environment	Yes	No
N 289	Yes	No	No	No	Yes	Yes	Yes	Yes	Yes	Yes	No	No	No	Yes	Yes	Yes	Yes	Farm	Poultry Litter	Environment	No	Yes
N 293	Yes	No	No	No	Yes	No	Yes	No	No	Yes	Yes	No	No	Yes	Yes	No	Yes	Farm	Poultry Litter	Environment	Yes	No
N 294	Yes	No	No	No	Yes	No	Yes	No	No	Yes	No	No	No	Yes	Yes	No	Yes	Farm	Poultry Fecal	Chicken	Yes	No
N 298	Yes	No	No	No	No	No	Yes	No	No	Yes	No	No	No	No	No	No	Yes	Farm	Poultry Litter	Environment	No	No
N 305	Yes	No	No	No	Yes	No	Yes	No	No	Yes	No	No	No	Yes	Yes	No	Yes	Farm	Poultry Fecal	Chicken	Yes	No
N 312	Yes	No	No	No	Yes	No	Yes	Yes	No	Yes	No	No	No	No	No	No	Yes	Farm	Poultry Fecal	Chicken	Yes	No
N 314	Yes	No	No	No	Yes	No	Yes	No	No	Yes	No	No	No	Yes	Yes	No	Yes	Farm	Human Stool	Human	Yes	No
N 330	Yes	No	No	No	No	No	No	No	Yes	Yes	No	No	No	Yes	Yes	No	Yes	Farm	Poultry Fecal	Chicken	Yes	No
N 331	Yes	No	No	No	Yes	Yes	Yes	Yes	Yes	Yes	No	No	No	Yes	Yes	No	Yes	Farm	Poultry Fecal	Chicken	No	Yes
N 347	Yes	No	No	No	No	No	Yes	No	No	Yes	No	No	No	Yes	No	No	Yes	Farm	Human Stool	Human	Yes	No
N 366	Yes	No	No	No	Yes	No	Yes	No	No	Yes	No	Yes	No	Yes	No	No	Yes	Farm	Poultry Litter	Environment	Yes	No
N 367	Yes	No	No	No	Yes	No	Yes	Yes	No	Yes	No	No	No	Yes	Yes	No	Yes	Farm	Poultry Litter	Environment	No	Yes
N 369	Yes	No	No	No	No	No	No	No	No	Yes	No	No	No	Yes	No	No	Yes	Farm	Human Stool	Human	No	No
N 370	Yes	No	No	No	Yes	No	Yes	No	Yes	Yes	No	No	No	Yes	Yes	No	Yes	Farm	Poultry Fecal	Chicken	No	Yes
N 379	Yes	No	No	No	No	No	Yes	No	Yes	Yes	No	No	No	Yes	No	No	Yes	Farm	Human Stool	Human	Yes	No
N 384	Yes	No	No	No	Yes	No	Yes	No	Yes	Yes	Yes	No	No	Yes	Yes	No	Yes	Farm	Human Stool	Human	No	Yes
N 390	Yes	No	No	No	No	No	Yes	No	No	Yes	No	No	No	Yes	Yes	No	Yes	Farm	Human Stool	Human	Yes	No
N 391	No	No	No	No	No	No	No	No	No	No	No	No	No	No	No	No	No	Farm	Human Stool	Human	No	No
N 392	Yes	No	No	No	Yes	No	Yes	No	No	Yes	No	No	No	Yes	Yes	No	Yes	Farm	Poultry Fecal	Chicken	Yes	No
N 415	Yes	No	No	No	Yes	No	Yes	No	Yes	Yes	No	No	No	Yes	Yes	No	Yes	Farm	Human Stool	Human	No	Yes
N 420	Yes	No	No	No	Yes	No	Yes	No	No	Yes	No	No	No	Yes	Yes	No	Yes	Farm	Human Stool	Human	Yes	No
N 421	Yes	No	No	No	Yes	No	Yes	No	No	Yes	No	No	No	Yes	Yes	No	Yes	Farm	Human Stool	Human	Yes	No
N 422	Yes	No	No	No	Yes	No	No	No	No	Yes	No	No	No	Yes	Yes	No	Yes	Farm	Poultry Fecal	Chicken	Yes	No
